# Supplementary material for: Single Nucleotide Polymorphisms as Practical Molecular Tools to Support European Chestnut Agrobiodiversity Management
Source: Int J Mol Sci. 2020 Jul 7;21(13):4805. doi: 10.3390/ijms21134805 (PMC7370276; doi:10.3390/ijms21134805)
Supplement: Supplementary file 1 [file ijms-21-04805-s001.zip]

Archive with 9 entries (9 files):
- Supplementary files/Figure S1.tif
- Supplementary files/Table S1 RAPD res.docx
- Supplementary files/Table S2. RAPD dist.xlsx
- Supplementary files/Table S3 Primer HRM.docx
- Supplementary files/Table S4 HRM Clust.xlsx
- Supplementary files/Table S5 Confusion Matrix.docx
- Supplementary files/Table S6 SNP.xlsx
- Supplementary files/Table S7_GO.xlsx
- Supplementary files/Table S8 Plant Mat.docx
