# Supplementary material for: Single Nucleotide Polymorphisms as Practical Molecular Tools to Support European Chestnut Agrobiodiversity Management
Source: Int J Mol Sci. 2020 Jul 7;21(13):4805. doi: 10.3390/ijms21134805 (PMC7370276; doi:10.3390/ijms21134805)
Supplement: Supplementary file 1 [file ijms-21-04805-s001.zip › Supplementary files/Table S2. RAPD dist.xlsx]

## Sheet: Indexes
Table S2.	Genetic distance matrix based on the Dice coefficient (Dc) calculated on the chestnut samples belonging to the nine cultivars in study *.
Cultivar/clone	TMP3	TMP2	TMP1	PCT3	PCT2	PCT1	OLF	NPL3	NPL2	NPL1	SPT2	SPT1	MRC2	MRC1	MRZ2	MRZ1	LCN	BdB3	BdB2	BdB1
TMP3	0
TMP2	0	0
TMP1	0	0	0
PCT3	0.108	0.108	0.108	0
PCT2	0.119	0.119	0.119	0.013	0
PCT1	0.098	0.098	0.098	0.013	0.026	0
OLF	0.244	0.244	0.244	0.169	0.179	0.184	0
NPL3	0.125	0.125	0.125	0.067	0.079	0.054	0.162	0
NPL2	0.111	0.111	0.111	0.053	0.065	0.04	0.147	0.014	0
NPL1	0.111	0.111	0.111	0.053	0.065	0.04	0.147	0.014	0	0
SPT2	0.07	0.07	0.07	0.136	0.146	0.125	0.25	0.154	0.139	0.139	0
SPT1	0.082	0.082	0.082	0.15	0.16	0.139	0.266	0.143	0.154	0.154	0.012	0
MRC2	0.08	0.08	0.08	0.146	0.157	0.136	0.21	0.165	0.15	0.15	0.106	0.119	0
MRC1	0.093	0.093	0.093	0.16	0.171	0.15	0.225	0.154	0.165	0.165	0.119	0.108	0.012	0
MRZ2	0.231	0.231	0.231	0.178	0.189	0.167	0.083	0.114	0.127	0.127	0.263	0.253	0.221	0.211	0
MRZ1	0.231	0.231	0.231	0.178	0.189	0.167	0.083	0.114	0.127	0.127	0.263	0.253	0.221	0.211	0	0
LCN	0.19	0.19	0.19	0.135	0.147	0.123	0.123	0.07	0.083	0.083	0.221	0.211	0.205	0.195	0.072	0.072	0
BdB3	0.25	0.25	0.25	0.325	0.333	0.341	0.268	0.325	0.333	0.333	0.302	0.294	0.287	0.279	0.282	0.282	0.266	0
BdB2	0.236	0.236	0.236	0.31	0.318	0.325	0.277	0.309	0.317	0.317	0.287	0.279	0.273	0.264	0.291	0.291	0.25	0.011	0
BdB1	0.236	0.236	0.236	0.31	0.318	0.325	0.277	0.309	0.317	0.317	0.287	0.279	0.273	0.264	0.291	0.291	0.25	0.011	0	0
	TMP3	TMP2	TMP1	PCT3	PCT2	PCT1	OLF	NPL3	NPL2	NPL1	SPT2	SPT1	MRC2	MRC1	MRZ2	MRZ1	LCN	BdB3	BdB2	BdB1
* BdB: Bouche de Bétizac; LCN: Lucente; MRZ: Marzatica; MRC: Mercogliana; SPT: San Pietro; NPL: Napoletana; OLF: Olefarella; PCT: Paccuta; TMP: Tempestiva.
