# Supplementary material for: Single Nucleotide Polymorphisms as Practical Molecular Tools to Support European Chestnut Agrobiodiversity Management
Source: Int J Mol Sci. 2020 Jul 7;21(13):4805. doi: 10.3390/ijms21134805 (PMC7370276; doi:10.3390/ijms21134805)
Supplement: Supplementary file 1 [file ijms-21-04805-s001.zip › Supplementary files/Table S4 HRM Clust.xlsx]

## Sheet: Table S4
Sample	A2	A3	A4	A5	A6	A7	A8	A9	B0	B1	B2	B3	B5	C0	C1	C2	C3	C4	C5	C7	C9	D0	D2	D3	D4	E0	E1	E2	E3	E4	E5	F0	F1	F2	F3	F4	F5	G0	G1	G2	G3	G4	G5	H0	H1	H2	H4	I0	I1
BdB1	98.016	98.6686	78.9262	99.7658	99.6212	98.1675	98.2358	97.4207	98.2941	97.9674	99.5221	99.5037	98.2063	98.4422	98.7532	99.0943	99.4093	99.0047	99.8629	97.8523	99.9157	99.7157	99.358	98.5101	97.0327	99.4428	99.9011	98.8426		99.7287	98.2475	99.2332	98.9519	89.8445	98.985	99.8403	99.2723	99.7724	99.0716	98.0917	99.8242		98.9368	99.8986	99.9473	98.845	99.3269	93.4956	98.1677
BdB2	99.9038	99.1789		99.5701		92.7546	98.2751	83.5649	98.1741	98.463	99.0983	99.8389	97.8652	98.4081	98.884	99.2843	99.9965	99.6025	99.9204	94.2264	99.5097	99.5861		99.7158		99.9018	99.7435	99.6042		99.976	99.5779	98.2024	98.0347	99.2809	99.771	99.8732	99.9077	61.9581	99.1739	98.6745	98.9655	94.2762	99.8638		99.7353	99.5367	99.8877	96.7798	99.6993
BdB3	99.1905	99.7579	96.1862	99.607	84.794	99.3442	98.2988	99.4106	97.5632	98.1986	99.2599	99.6824	97.9999	99.1648	99.4196	98.2101	99.9071	99.7654	99.8304	96.175	99.7088	99.2504	98.9622	99.7642	99.0349	99.6776	99.8468	99.659		99.8164	99.6834	98.0457	99.6241	98.9326	97.3808	99.9145	99.3063	99.456	96.745	98.8974	99.1659		99.4068	98.3385	99.6269	98.9102	99.3113	84.9776	99.879
LCN1	98.5933	97.2424	96.2508	97.1363	100	98.4686	98.4275	97.5494	98.1645	92.871	98.0012	97.9196	89.4355	98.0572	91.777	89.4264	98.7462	97.8588	53.1651	97.5547	97.922	63.1235	98.3533	76.2194		99.5677	97.8663	99.3292		98.489	98.2793	97.4928	96.0127	99.0677	83.3585	98.1962	95.2611	99.3031	77.8157	98.2657	98.9167		97.972	99.6953	98.1992	98.0619	98.2515	87.3402	98.735
MRC1	99.9693	98.6435	98.4792	99.6588	99.5228	98.5589	99.561	98.9355	90.4197	92.2202	98.7609	99.5309	98.5431	97.03	99.0804	68.339	99.657	99.6266	98.3091	99.5146	98.1778	98.6884	97.786	97.4492	93.9563	99.5626	99.6723	98.962		99.9038	98.0473	96.5358	99.5303	97.5355	95.3965	99.957	99.7102	94.3264	99.931	99.8558	99.293		98.3108	98.6249	99.3017	99.6592	99.3569	99.1599	98.4781
MRC2	99.4312		99.824	99.5318	96.6491	79.1663	98.7255	99.3934	75.7267	90.962	99.8127	98.663	97.5654	99.1456	98.6443	92.0379	99.5164	99.6109	98.9785	99.8694	83.377	99.0722	99.6839	99.0267	97.3118	99.2484	98.7512	98.2897		99.4349	98.0039	71.4168	98.5278	98.5063	99.4877	99.5996	99.4632	69.6091	99.9131	99.6074	99.2382	91.3296	99.1085	98.9684	99.9175	99.8792	98.7039	99.7156	97.7044
NPL1	99.9882	87.2361	98.7955	98.9709	99.8864	99.076	99.0613	99.1338	97.6855	89.3328	99.5786	99.0021	96.7304	98.6221	99.5947	98.4056	99.9681	99.526	99.1556	93.8253	96.8238	99.0348	99.6223	99.6196	98.8369	99.2431	99.7887	98.9494		99.8204	99.8065	98.6069	99.0244	96.1085	99.1076	97.8173	99.3554	98.9838	99.7478	99.0964	99.534	69.1842	99.8046	99.1304	98.818	99.8202	99.8554	99.4365	98.7555
NPL2	99.4839	97.6503	96.1756	98.7564	99.8591	98.3721	98.2592	99.8727	93.7824	86.4948	94.2448	98.2939	80.8153	98.331	99.4367	97.0922	99.2904	99.0361	99.2393	99.3537	69.5691	96.0336	99.0917	99.5095	99.183	99.6709	99.0652	99.6709	98.6779	99.2754	98.7268	99.5172	85.2782	73.8809	98.8415	99.3218	99.6459	99.2629	85.6268	99.0682	99.0271	69.407	99.2082	99.1598	99.9653	99.9632	98.272	99.8335	99.6404
NPL3	99.5361	75.2782	98.9729	98.9923	98.9421	99.167	87.7301	98.9362	92.6334	97.9807	97.6251	99.3033	97.4476	99.3412	99.6425	99.1872	99.8082	99.5836	98.908	98.9823	85.9125	99.403	99.9267	99.1775	98.5468	99.5773	99.0408	99.0826	98.8544	98.9721	98.8948	99.7258	99.6337	98.4137	98.8098	99.4689	99.6778	98.2008	99.47	99.8228	98.5605	93.7139	99.3025	99.6976	99.4231	99.2853	98.3347	98.7904	98.7011
OLF1	99.0451	99.6193	99.016	98.6963	99.5974	99.6525	98.8284	98.8971	98.15	98.8089	98.1965	98.6842	97.7973	98.4665	97.875	84.9792	99.5673	100	99.1315	93.4508	97.108	99.8744	99.9065	98.8093	98.6902	99.1693	99.6514	84.2022	99.101	99.6495	98.7031	99.0053	99.5157	99.5613	95.9836	98.6373	98.3656	82.635	99.7706	72.8512	99.5697	88.4774	95.7068	99.582	99.4943	99.2643	99.5525	98.0972	99.4682
PCT1	97.7617	96.9719	99.5998	98.0362	99.2575	97.0454		97.8709	98.9307	97.9741	98.1633	97.4614	99.1865	96.4243		78.1433	99.329	97.3651	59.5805	98.8452	97.7061	95.9036	99.5423	81.388	97.6721	98.7404	98.5578	96.4317	98.2059		97.5962	98.0213	98.8842	99.3004	90.4474	96.9068	72.5763	81.7536	92.1923	97.7473			91.6771	99.956		99.8826	97.9206	99.0626	97.1903
PCT2		73.3058	95.5115		99.1187		93.7653	95.7409				97.0499				86.3332			99.9998		98.2525		99.088	70.3515	98.0732			98.0125			97.5696	99.9925		98.2975				99.5324		99.5457			96.2712	99.5403			98.5108		95.2058
PCT3	98.7746	98.6341	99.4822	99.4639	99.2306	98.3703	99.0231	99.4119	97.3231	98.2934	98.2109	99.699	92.0664	97.9267	99.3732	96.8042	99.3663	99.6234	95.6199	99.3157	98.688	99.0897	93.4679	89.0875	97.9982	99.5976	98.4001	98.7592	99.1438	99.8458	98.4422		99.0398	97.2117	92.5734	98.7318	99.1294	99.031	99.6179	98.6828	99.9645	96.7342	89.7069	98.275	99.5002	97.5841	98.152	92.4351	98.1844
SPT1	99.1474	99.4863	98.2881	96.6178	98.6357	98.6315	99.0249	99.2167	97.9319	98.2983	99.8228	97.922	92.9771	97.7003	91.4358	91.4818	99.9934	99.9536	96.5247	98.7618	98.1497	97.8339	96.1296	99.5181	98.0558	99.2762	99.7107	97.8397	99.5113	99.8712	99.3663	96.0821	99.7365	99.3149	98.3218	99.8202	99.6574	98.9771	99.1532	98.3394	99.471	97.5146	97.1317	94.3613	99.9796	98.7416	99.6621	80.9912	98.8826
SPT2	99.2979	99.5767	98.5564	96.7146	98.158	99.972	99.4816	99.0323	96.9423	98.9643	88.2013	98.1631	97.7066	99.2551	63.7877	79.0626	99.9327	99.9964	97.1971	99.3916	97.8578	99.5368	99.6823	98.9811	97.4391	99.921	99.8813	98.5668	99.1131	99.9081	99.9086	98.4674	99.2985	99.4938	98.3025	99.8676	99.9526	99.8782	93.5149	99.7853	99.8848	93.2565	99.2651	99.2383	99.944	99.7756	99.051	99.1496	99.1058
TMP1	99.9555	99.2408	96.6592	98.6846	99.3679	99.0452	99.8155	99.095	99.443	98.9616	98.6931	99.4457	95.5783	98.5161	97.936	99.0399	99.9582	99.9941	95.4976	98.9699	97.6205	99.0238	99.0201	98.726	94.1967	99.4966	99.5669	92.6207	99.3594	99.4133	97.9877	97.5269	99.1886	99.7028	98.3689	99.951	99.8947	99.893	99.8835	99.696	99.4353	97.2231	99.2285	98.6852	99.9035	96.4161	99.2443	90.4423	99.357
TMP2	98.8185	98.9581	98.7101	91.9018	99.7858	99.564	99.8448	99.6937	99.5997	99.2097	99.2308	97.4074	97.6888	99.7928	96.8084	98.4927	99.8612	99.0724	98.5117	99.3356	88.8555	98.7451	97.9813	99.4069	94.157	99.9014	99.5419	98.3022	98.6367	99.8993	97.9798	94.3075	99.9364	99.7884	98.9187	99.1083	99.9925	99.9105	99.8971	97.4727	99.9779		99.2658	98.3123	99.4107	99.7398	98.3791		98.0673
TMP3	99.6486	96.869	98.8936	95.6863	99.6062	99.4512	92.6835	99.3732	95.0117	96.827	99.4728	99.6509	50.5937	99.5853	97.8031	98.4609	99.8193	99.5452	98.9769	99.4744	96.3759	99.11	99.6945	98.624	95.9482	99.6879	99.8812	95.876	99.6447	99.6892	99.2187	95.845	99.2207	99.5054	98.6704	98.7571	99.8178	99.6038	99.7989	99.5576	99.5472	95.5407	99.213	99.3872	99.5687	99.507	99.8496	99.5753	99.8327
MRZ1	99.7542	95.3033	99.3728	99.5665	99.6744	98.0504	99.3564	99.6672	98.5377	57.752	99.7614	99.0228	99.0595	99.2676	88.1262	92.0458	99.695	99.6279	95.237	94.1145	99.5693	97.9285	99.121	99.8787	98.689	99.2975	99.8903	98.7704		99.3694	82.1628	98.8477	93.3909		91.9006	98.1609	99.3826	92.2884	99.95	98.5815	99.8322		99.6896	99.5978	99.7133	97.9981	99.6663	96.2454	99.7124
MRZ2	98.7168	93.8811	98.769	98.3162	99.212	99.4504	99.4628	99.8537	97.6738	86.3733		98.7889	98.4803	98.8296	90.1433	92.6417	99.2384	98.9122	99.4819	91.1401	97.9405	99.8949	99.2188	99.8779	98.1919	99.6904	99.2775	99.5619	98.6321	99.6323	99.358	99.6041	99.2706	96.2486	99.6812	98.9653	99.1822		99.5934	98.2716	99.6625		97.8871	99.9341	99.9522	99.527	97.2694	99.4649	99.5909
[truncated: 15 more columns]
