# Supplementary material for: Single Nucleotide Polymorphisms as Practical Molecular Tools to Support European Chestnut Agrobiodiversity Management
Source: Int J Mol Sci. 2020 Jul 7;21(13):4805. doi: 10.3390/ijms21134805 (PMC7370276; doi:10.3390/ijms21134805)
Supplement: Supplementary file 1 [file ijms-21-04805-s001.zip › Supplementary files/Table S6 SNP.xlsx]

## Sheet: RESEQUENCING REPORT
SNP code	BdB1	BdB2	BdB3	LCN1	MRC1	MRC2	NPL1	NPL2	NPL3	OLF1	PCT1	PCT2	PCT3	SPT1	SPT2	TMP1	TMP2	TMP3	MRZ1	MRZ2
A3079							T			C					T	T
A4081	R			A												A
A5096					M				A	C
A7075															T		K
A8045			Y						C						C		C	C
A8095			W						T						T		T	T
A8121			Y						C						C		C	C
A9081	T											A
B0033	G																R		R
B0042	Y																Y		C
B0081	R																G		G
B1077		A									G						G
B2081	R			A										A					A
B2082	R			A										G					R
B3127												A			G
B5060										A							R		A
C0114					Y										Y		T
C1083				Y			T		T							Y
C1115				W			A		A							W
C2131									M			M								C
C3057							C									Y				C
C4088										R					G				G
C4092										Y					Y				C
C5126		K						T				T								T
C7034						A									A				R
C7035						T									T				Y
C7040						A									A				A
C9098					C								A						A
D3098							G						G	G						T
D3104							C						C	Y						Y
E0104															C		Y
E1081			R		A														A
E1091			S		S														C
E2081		R		A	A										A
E2115		Y		T	Y										C
F0090									T						C	C
F0115									G						A	A
F0116									C						A	A
F1081									A		A					W
F3045			R															R	G
F3081			R															A	A
G0115	A											G					G
G1038		T									C
G3081	R									G							G
G3111	R									A							R
G4023													C		C	Y
G4120													Y		T	T
G5075				Y			C			Y									T
G5083				M			A			M									C
G5135				Y			C			Y									T
H0106					W												A
H2081	R							G			G					G
H2132	R							R			G					R
H4081	R				A
I1081		A						G					G
I2081			S		C
J0109													A			R			A
J1105				C	G			G					C					G
J1108				G	T			G					K					K
J2081			R	G													G
K0081					K		R										G
K0044					T		Y										C
K0049					Y		Y										C
K1126				C	Y													Y
K4081		A		G	G											G
L0115				G	G											S
L1081		R						G							G
L1117		A						A							W
L2056		A				G												R
L4081					G										R		A

## Sheet: SNP flanking sequences
A3079Y	CAAAACGTGATCCCACCACCAATCCTACACTCTTTGTCTCGCAATGAACA[Y]GRAGACCCTGATCAGATCATGGTAGCCTCACCCACTTCCTGGCTCCGTTCGC
A4081R	GATGCAAGTGAAGCCCATGAACCATCATCCAATGAACTCTCTGGACGTACCAATGGTACTTTTCCTCAGCATGATGCC[R]CATTGAGTAATAGTCAGGAAAATATCACGAGTTTGCCCATTGGTCAATCTGGACAAGCTGAGCTACAGT
A5096M	ATGGCACCGTTTGTTTCATGACCTTATAGGTCGTGAAGGCCCTTTCTTRGAGACAATATGCGT[M]CCTTTTGCTGGTCTTGCTATTATACTCTGGCCATTGGCTGTTGTTGGGGCA
A7075K	CTTGCACTATCAAGACGGACTTGATAACCAACCAAAGAACCATCTGAACC[K]GGTGAMGGTTCACAGCGCTCATCAGCAACTCTTTCAGCCACAGAAATAGCCTACAATACAAC
A8045Y	caagctTCAAGTATGATCGGTCAGCAACAGCAGCACTACTACAATGTTCA[Y]CATCATCCATACCAACTCCCTAGCTTGCTACCACARTCTTCACAACCTCWGTCCCTCAATACGCTACCCAATATGYTTCCAACCGC
A8095W	AGCAGCACTACTACAATGTTCAYCATCATCCATACCAACTCCCTAGCTTGCTACCACARTCTTCACAACCTC[W]GTCCCTCAATACGCTACCCAATATGYTTCCAACCGCCTTCTCCGACAGAC
A8121Y	AGCAGCACTACTACAATGTTCAYCATCATCCATACCAACTCCCTAGCTTGCTACCACARTCTTCACAACCTCWGTCCCTCAATACGCTACCCAATATG[Y]TTCCAACCGCCTTCTCCGACAGAC
A9081W	GAGAATCACTGTCACGCGCTCCTCGAGTCCCCGACCGGTACCGGAAAATCGCTCTCGCT[W]CTCTGCTCCACTCTCGCTTGGCAGCAGAGCTGTAAATTGAAGAACCAGTTCGC
B0033R	atagctgacccaggaggtGGAATGTTCATATCGGATCCAAAGAAACCAGC[R]GGTGGGCAYGTGCTTGCTCATGCGGCTACAATAAGACTGATGTTCAGRAAAGGCAAAGGTGAACAGCGTGTCTGCAAGGTGTTTGATGCCCCAAATCTGC
B0042Y	ccaggaggtGGAATGTTCATATCGGATCCAAAGAAACCAGCRGGTGGGCA[Y]GTGCTTGCTCATGCGGCTACAATAAGACTGATGTTCAGRAAAGGCAAAGGTGAACAGCGTGTCTGCAAGGTGTTTGATGCCCCAAATCTGC
B0081R	ccaggaggtGGAATGTTCATATCGGATCCAAAGAAACCAGCRGGTGGGCAYGTGCTTGCTCATGCGGCTACAATAAGACTGATGTTCAG[R]AAAGGCAAAGGTGAACAGCGTGTCTGCAAGGTGTTTGATGCCCCAAATCTGC
B1077R	GCAGAGTCAGCTGCAAGCTGTGAGGAGGTTTCCAAGAGAGAGAAGAAGAC[R]CTGRTGAAATTTCAGTCATGGGAGAAGCAAAAAACCTTGTTCCAGGAAGAACTTAGTACAGAAAA
B20812R	AGATGTGGGATGCTTCAGGCATTGATGAATCTGCTCTCTCTGTGCTGGAAGCCATTCGGGCAGCACGACGGTGAG[R]RACTCGATCAAATCGGTGTGATCGGAGCAGCCAATTTCGTCGGAAGAGAAGGTAGAGATGGATTGCTTTGGTA
B2082R	AGATGTGGGATGCTTCAGGCATTGATGAATCTGCTCTCTCTGTGCTGGAAGCCATTCGGGCAGCACGACGGTGAGR[R]ACTCGATCAAATCGGTGTGATCGGAGCAGCCAATTTCGTCGGAAGAGAAGGTAGAGATGGATTGCTTTGGTA
B3127R	GCAGGTGTACCAAAAAGTGACAACCCACTCCCAGAAGAAGCAAATGTTGTGGCTGCAGRAGTCTGTTGTGCAGTTGATGATGCCCCCTGAGTCCCTGAGCTTGT[R]AGCAACCCTGCAACTTGTGTCGATGGTTGTGAATctttgcaggcaaattc
B5060R	GATGACAATGGTGGGAATAATTTGGAGAGGCAAGAAAATGATAATGGTGA[R]AATTCTATTCAGATGAGCTCRGGTCGATGGCCTCAGATGAGTTCGGCTCGATGGCCTAAAGATGAAGTTG
C0114Y	ATTGTTTGGCACTTATGCTGGTGGTTTTTTTGGAGAGCAAAGGTTTGGGAGRTTTGGCTATCTTGTGGGAAGTCAATTGGGCAG[Y]TGGGTTGGAGGTAGGTTTGGACTTATGGTATATGATGTGGCTAATGGagt
C1083Y	ATCATCTTTACAGGGGCAGCTGCAATTATGGCCAGACTATTTTCTGGAAGAAGATCCAACARC[Y]TATTTCTTCTTGAGATGTATTCCTCGGTAGTWATTCCAGGTGTCATCTCC
C1115W	ATCATCTTTACAGGGGCAGCTGCAATTATGGCCAGACTATTTTCTGGAAGAAGATCCAACARCYTATTTCTTCTTGAGATGTATTCCTCGGTAGT[W]ATTCCAGGTGTCATCTCCCCTTCTTTCAGTAACTGAAAAGTGAAAAcatg
C2131M	CCCATGTCTCTCAGCTGCTTTCCACCTGATCTCTGAACAGATAAAGCAGGGTRCATGTTCATTATTGTTTATGCATTGAGAGTGCCAGCTGTCTGATTTGAA[M]TACTCCTACAAGCTTAATTCACTGCCAACAaaatgggaatga
C3057Y	GGCCTTTCACCAAAGGTCGAGCACTACGGATGTTTGATTGATCTTTTAGG[Y]CGTGCTGGGTTGCTGGAGGAAGCRCATAAATTAATCCAGAGCTTGCCCATTAAGGGGGATGCTACTGCATGGCGCTCATTGCTTGCAGCTTGCAGAG
C4088R	TTTGGTGAGGATTGCAAGAAACTCAGATCCTCTTTGTTTGAAATCCTCCCRGCATTG[R]AGGYCTCATTCTTAGGAGCAAAATTAGGTCTTAGCCATGGCAAGGCTGCA
C4092Y	TTTGGTGAGGATTGCAAGAAACTCAGATCCTCTTTGTTTGAAATCCTCCCRGCATTGRAGG[Y]CTCATTCTTAGGAGCAAAATTAGGTCTTAGCCATGGCAAGGCTGCAAGATT
C5126K	CATCCATGTTGTCCATGGCGGAGGTGGCGTCTTCTTTCTCTAAGAAAGTGACGAATCCGAAGGAGCGGTGCTTCTGWGTGGCTTGGTCCAGAGGGGTCTTCACGTCTTTTATGTCTCCGAA[K]GGTATGAACGCAGCGTGGAGTATTGACTCGTTTAC
C7034R	GAGGCAGAATGCATCAAAGCAATTTTTTCTTCC[R]YGATAWATTTTGATTTGTGTTTGTTTGACAGGTAGCTCTACTTTTARTAAGGCATGGAGCAGATGTTGATGTGGAAGACAAGGAAGGATACACTGTGC
C7035Y	GAGGCAGAATGCATCAAAGCAATTTTTTCTTCCR[Y]GATAWATTTTGATTTGTGTTTGTTTGACAGGTAGCTCTACTTTTARTAAGGCATGGAGCAGATGTTGATGTGGAAGACAAGGAAGGATACACTGTGC
C7040W	GAGGCAGAATGCATCAAAGCAATTTTTTCTTCCRYGATA[W]ATTTTGATTTGTGTTTGTTTGACAGGTAGCTCTACTTTTARTAAGGCATGGAGCAGATGTTGATGTGGAAGACAAGGAAGGATACACTGTGC
C9098M	TCAATCTGGGTTAGATGATCAGACTAGTTTCTCTGGTTCCCATGCTGGTATCCATACRGATTTTGAAGAAGAAA[M]TAAGACAGAAAAGAAACCAGCGGTCCCTGTTTGTTCAAGTTCGAGCAGCC
D3098K	AAGTTGATTACATCATTTCTCAACTTGGTTTTTGTTTTGTCTGTTAAAACTCTARCTGTTGTAGTGCTTGA[K]CCTAGYGAAGTGGATGACAATCGGTATATAATGCGGTGCAGATTTTGCAT
D3104Y	AAGTTGATTACATCATTTCTCAACTTGGTTTTTGTTTTGTCTGTTAAAACTCTARCTGTTGTAGTGCTTGAKCCTAG[Y]GAAGTGGATGACAATCGGTATATAATGCGGTGCAGATTTTGCATTGTTTCAGC
E0104Y	ATTAAATGCATCATCTTCCACAAACATGTACTTCAAACTTATCTACCTCTGCAGAGCAATRCTCTTAAGCTCATTTAGGTCAC[Y]AACAGGGGGAACCCATATCTCTGTAAACCGATTACGAAGAGCTGGAGATAGTTCCTT
E1081R	CCCTACAGGAACTGGGAAAACGTTGTGTCTTCTCTGCGCCACACTTGCTTGGAGGAAG[R]GGTTGGGGGSTTTCTCGACTGGTATGGGAGTAAGGAGCAGTCAGAGTGAAGGTAGCAAATC
E1091S	CCCTACAGGAACTGGGAAAACGTTGTGTCTTCTCTGCGCCACACTTGCTTGGAGGAAGRGGTTGGGGG[S]TTTCTCGACTGGTATGGGAGTAAGGAGCAGTCAGAGTGAAGGTAGCAAATC
E2081R	GGTCTGTGGCTAGTAAGCCTAGTTTAGCAACTAAATTGCTATAGTAAGCATGGTCAAACAAGAATGGGGTGGTAACATC[R]AATGGTGCAACAATGTCATTATTGCCACCATAAYGTGGGCATGACATTTTCAGTGCCTTAAGGAGCCTTGGATCAATGGCtggg
E2115Y	GGTCTGTGGCTAGTAAGCCTAGTTTAGCAACTAAATTGCTATAGTAAGCATGGTCAAACAAGAATGGGGTGGTAACATCRAATGGTGCAACAATGTCATTATTGCCACCATAA[Y]GTGGGCATGACATTTTCAGTGCCTTAAGGAGCCTTGGATCAATGGCtggg
F0090Y	TTTACATTGCTTGATGGTTCAAATGAGTTGGGTGAGAATTTGGCAGCAGCARCACCAGCT[Y]CAGCTCCCACTGATGAAGTTTCATRMAGTGAACTGTGGAAAATATCAGAC
F0115R	TTTACATTGCTTGATGGTTCAAATGAGTTGGGTGAGAATTTGGCAGCAGCARCACCAGCTYCAGCTCCCACTGATGAAGTTTCAT[R]MAGTGAACTGTGGAAAATATCAGAC
F0116M	TTTACATTGCTTGATGGTTCAAATGAGTTGGGTGAGAATTTGGCAGCAGCARCACCAGCTYCAGCTCCCACTGATGAAGTTTCATR[M]AGTGAACTGTGGAAAATATCAGAC
F1081W	TCCAAAAGTAAACTCGTTCAGAGCAATGTCTAAAGGAGGACGGGCAAAAAT[W]GAGGTTGTACCAACAGTGCTGAAAGCAGGAACAGAAACTGGATCATTAACCTTTGGGAAG
F3045R	aaagccACTAGATGAGGCCTGCAACCAAAATAGTCATCGACATATTGTGG[R]TCATAGACTTCAGGAAGCGGCTTAGACCAAATCTTRGAAAGATAGTAGAAATAACCAGCGTAAGCCTCCAATGCTTTGAGATCAGCCATGAACAAATCCACACCAGACAATTCTG
F3081R	ACTAGATGAGGCCTGCAACCAAAATAGTCATCGACATATTGTGGRTCATAGACTTCAGGAAGCGGCTTAGACCAAATCTT[R]GAAAGATAGTAGAAATAACCAGCGTAAGCCTCCAATGCTTTGAGATCAGCCATGAACAAATCCACACCAGACAATTCTG
G0115R	TCCAGTCACTCGACACCTTGGCTCGTCTGCTGGACCCTTCATTGTTGTCGTCATCGTCTATAAGGCGTCCTAATACSGATTTTGGCAGGAGACTTGAATGGGTGTCAGAA[R]CTGAAGATGATCCAGTTCAACAATCTTGGATCACCCTCCAATTTGTtgca
G1038Y	TCATATATTGATCTGTATGATTCCAGGGACGTGAAAT[Y]GATGTTCTTGTGGGGACAGATGTTAGGGATGGCAATGGCACARCACGTGTGATAAATTGGTGTGGGTGTATTGTTCATGATCCTCATCCAGCAGTTCGTGCTCTTGGATTTCTTCCTGAAGAA
G3081R	CTATCCTGATGAACTGTCCAAATACGAATAACTCCATCTGAACATCCTGTCACGATATC[R]CCATTGTCCAAGAATTTGGCATCCCAAAC[R]CAACCAGGATGCTCTATGGTCTGAACACAAACTCCATCTGAAACATGACA
G3111R	CTATCCTGATGAACTGTCCAAATACGAATAACTCCATCTGAACATCCTGTCACGATATCRCCATTGTCCAAGAATTTGGCATCCCAAAC[R]CAACCAGGATGCTCTATGGTCTGAACACAAACTCCATCTGAAACATGACAaaataatcca
G4023Y	TCCGCCGTCGGCCATAACGCCGG[Y]GATGATGATGATGATCAACTCGAGCTGGTACGACGAGATCCCAATCAAGAACCCGCTRGTCAAACACGCGGCTCTGG
G4120Y	GATGATGATGATCAACTCGAGCTGGTACGACGAGATCCCAATCAAGAACCCGCTRGTCAAACACGCGGCTCTGGCTTATCTCCAGCCCATGTC[Y]ACGCCTCGGGAGGTTCGGCGAAAGGGCATTTTCGGAAGGTTgaaagacaagtgcacgtgc
G5075Y	GCCGCCATAGACTCCCTAAAAAACCCATCAAACTCCGCTTCAATTATACTTCTCTGATCACTAGCCCTATCAAC[Y]CCACTRGMCAGCATTAACAAACACGAAGCAATCTCATGATCCTCTTCACTCATCACCACYGGTGCCATAACCGCCAC
G5083M	GCCGCCATAGACTCCCTAAAAAACCCATCAAACTCCGCTTCAATTATACTTCTCTGATCACTAGCCCTATCAACYCCACTRG[M]CAGCATTAACAAACACGAAGCAATCTCATGATCCTCTTCACTCATCACCACYGGTGCCATAACCGCCAC
G5135Y	GCCGCCATAGACTCCCTAAAAAACCCATCAAACTCCGCTTCAATTATACTTCTCTGATCACTAGCCCTATCAACYCCACTRGMCAGCATTAACAAACACGAAGCAATCTCATGATCCTCTTCACTCATCACCAC[Y]GGTGCCATAACCGCCAC
H0106W	AGCTGTTCACGCGCTTTCATTGAATAATAATTCACTCTCTCTAATAACCCATGTCCTAAACTCTCACCCTTWGATCTCCTTGTACTATCCAAACCA[W]AGTTACGCTTGCTTTGTTCCAACTCATCGTTGTACGTGTGTTTCCTCAACATGTC
H2081R	CCCCAACTTTGGTTCCACTTCTCAAATTTTATTTCCATGAAGAAGTTAGGAAAGC[R]GCTGTTTCGGGTATACAATTGACTTTATATTACTCTCCTTTTCTTTTCTCRA
H2132R	CCCCAACTTTGGTTCCACTTCTCAAATTTTATTTCCATGAAGAAGTTAGGAAAGCRGCTGTTTCGGGTATACAATTGACTTTATATTACTCTCCTTTTCTTTTCTC[R]ACATTCCAATTCTTGCTAAATCT
H4081R	CTCCAAGATCCGTAGCCAAAGTTGGCTGGTAACCGACAGCAGATGGAATACGACCAAGCAAAGCAGACACCTCAGAGTT[R]GCCTGCAGGATGCACCAGAAGGAGAAGAGAAAATGACATCATTAGCAAGAAGAATCGCATGATGTTGGGT
I0081R	TAAGCTGAAGTTGTCGGATATTTTATCGTATGCCCATAAGATAAGCTACAC[R]ACCTTTGCACCACCTGAGTTTGGTGCTGGGCAGGCTCCCCTTCGTGGTGCTCTCCCGCCT
I2081S	TGCAAATTTGAAGTATCGGAAGCACATAAACCAGGCGTTACAGCCGAGCTTTGCTCGATTTCCGGGAAACCCATTTGA[S]CAGAGACTGAAAAAAGACATTGGTCCACAGCAACATCGTTGCCCATAACTCCACATGAAGAAGAAGAGGAACCCAGA
J0109R	ATCAAGCAATGCAAGGTTAAGATGTGACTGCAGATTAGAACGTGGACAAGCTTCRCCATCCAGCATGTCGGATTCATCTAAA[R]CATTAACTTGTAGCCTTGCCCACTTGGTGACCTCAATATCACCTTGAAGA
J1108K	AGCATCGAGGAGCTTCGTCGGCCGCCGCCCAATTGGCAGGAGATTGTGGCGCARCACGAGGAGGAGAAGGGGGTGTCSTC[K]GAGCCGAGGGAGGAGTATCAGATACCCTCATTGGGCTCATCCAATTTTGT
J1105S	AGCATCGAGGAGCTTCGTCGGCCGCCGCCCAATTGGCAGGAGATTGTGGCGCARCACGAGGAGGAGAAGGGGGTGTC[S]TCKGAGCCGAGGGAGGAGTATCAGATACCCTCATTGGGCTCATCCAATTTTGT
J2081R	TTTTCCACAAAGAGTGTGTCGACAAGTGGTTGAGGATCAATGCGTTATGTCCCCTTTGCAAGAGTGAGGTGGGTGGGA[R]CCTTTTGGGTTCACTCTCTGGGGCTAATGGCAACCTAAGTCGGGGTTGAAATCAAGGATAGGGAATGGCTTG
K0081R	TGAAGAGCCACAGGGYGATAYAGAGATGTCTGAGGTGGAYGGAGCTCGCAAT[R]TGGGTAAAGCTGCACCTTCTAGTGACATTGAAGCTCAGGGAAATCTTACTTTAATATC
K0044Y	gaAGTTGAACCGGCCACGCCTTGTAAGACCTGAAGAGCCACAGGG[Y]GATAYAGAGATGTCTGAGGTGGAYGGAGCTCGCAATDTGGGTAAAGCTGCACCTTCTAGTGACATTGAAGCTCAGGGAAATCTTACTTTAATATC
K0049Y	gaAGTTGAACCGGCCACGCCTTGTAAGACCTGAAGAGCCACAGGGYGATA[Y]AGAGATGTCTGAGGTGGAYGGAGCTCGCAATDTGGGTAAAGCTGCACCTTCTAGTGACATTGAAGCTCAGGGAAATCTTACTTTAATATC
K1126Y	AAGGAAAAGTATAATAGGAATGTGCAACTAACCCAGCACCAGGAACAGGCATTAAWACTGGTGGAGGAGCCATATCTGAGGGGAAGGGGGCGACTGCACT[Y]ATTCCTTGTGCACTGAACGCATCATACATTGACTCatcacgatttcccac
K4081R	ATGACCACAGCATCCACTATCTGATTCCTCTGCTGATTCATCCCACCAGAAACCACCACCATTAGATACTTTGACCT[R]TCCTTCACAAGCCCCTCACTTGCTCTTCTATAATCCCTGCTAAACACCAAGCAAGGCTTGTACCCCAACCCA
L0115S	CAGCAACCCATTTGCCATCTTTGAGGACTTGAAGGCCAGATACATGCAGGTCTTGMAGTAGAATTGTGAGGSCATTGGGGTCAGTATGC[S]CTGGCAATCCATAAGTCAGTTCTGGTTCCGGACATGGTGGGTAATAgttt
L1081R	AGCGATGTTTTCAGCTTCGGGATCTTGCTCCTGGAGATCATCAGCGGGAGGCACGCGATTGATGTGAATTACAGCCCGCC[R]TCGGTGGTGGATTGGGCGGTTCCGTTGATTAAGCGWGGAGATTTCGCCGGAATTTGTGACGTTCGGGTCGGATCTCCGCC
L1117W	AGCGATGTTTTCAGCTTCGGGATCTTGCTCCTGGAGATCATCAGCGGGAGGCACGCGATTGATGTGAATTACAGCCCGCCRTCGGTGGTGGATTGGGCGGTTCCGTTGATTAAGCG[W]GGAGATTTCGCCGGAATTTGTGACGTTCGGGTCGGATCTCCGCCaaatcc
L2056R	GTTTGAAAATGAGGTGGTAGAAGTGATACCCTCTGATGAGGAAGCTCCTC[R]TGATGGCATTGGAGCCTCAGCAAARTTTGTCTGCAAGGAGAATGGAACTGTGCATAATCAAAGTGAAGTTAAGCCTT
L4081R	ACCAGAAGGGACATAACCCACATGACACTTGACCTGGAATGGAAGCATGCATGACTCACAGTATGAGAAGAGGTC[R]AGATCTCGAACAATCACGAGTCCACCTGCACCTCCAGCATGACCAACCCCATTATCCAGACCAGCTTCAGGGA
