# Supplementary material for: Single Nucleotide Polymorphisms as Practical Molecular Tools to Support European Chestnut Agrobiodiversity Management
Source: Int J Mol Sci. 2020 Jul 7;21(13):4805. doi: 10.3390/ijms21134805 (PMC7370276; doi:10.3390/ijms21134805)
Supplement: Supplementary file 1 [file ijms-21-04805-s001.zip › Supplementary files/Table S7_GO.xlsx]

## Sheet: Table S7
Supplementary Table S7.
SNP code	GO IDs	GO Names	Enzyme Codes	Sequence_ID
A3079	ND	ND	ND	Mad_contig_257281
A4081	P:GO:0000160; C:GO:0005634	P:phosphorelay signal transduction system; C:nucleus	ND	BdB_contig_30280
A5096	C:GO:0016021	C:integral component of membrane	ND	BdB_contig_81679
A7075	F:GO:0003676; F:GO:0004386; F:GO:0005524	F:nucleic acid binding; F:helicase activity; F:ATP binding	EC:3.6.1.3; EC:3.6.1.15	BdB_contig_45109
A8045	P:GO:0006355; F:GO:0003677; C:GO:0005634	P:regulation of transcription, DNA-templated; F:DNA binding; C:nucleus	ND	BdB_contig_49951
A8095	P:GO:0006355; F:GO:0003677; C:GO:0005634	P:regulation of transcription, DNA-templated; F:DNA binding; C:nucleus	ND	BdB_contig_49951
A8121	P:GO:0006355; F:GO:0003677; C:GO:0005634	P:regulation of transcription, DNA-templated; F:DNA binding; C:nucleus	ND	BdB_contig_49951
A9081	P:GO:0006139; P:GO:0032508; F:GO:0003677; F:GO:0003678; F:GO:0005524	P:nucleobase-containing compound metabolic process; P:DNA duplex unwinding; F:DNA binding; F:DNA helicase activity; F:ATP binding	EC:3.6.1.3; EC:3.6.4.12; EC:3.6.1.15	BdB_contig_161049
B0033	P:GO:0006281; P:GO:0007131; F:GO:0000150; F:GO:0003677; F:GO:0005524; F:GO:0008094; C:GO:0005634	P:DNA repair; P:reciprocal meiotic recombination; F:recombinase activity; F:DNA binding; F:ATP binding; F:DNA-dependent ATPase activity; C:nucleus	EC:3.6.1.3; EC:3.6.1.15	BdB_contig_344176
B0042	P:GO:0006281; P:GO:0007131; F:GO:0000150; F:GO:0003677; F:GO:0005524; F:GO:0008094; C:GO:0005634	P:DNA repair; P:reciprocal meiotic recombination; F:recombinase activity; F:DNA binding; F:ATP binding; F:DNA-dependent ATPase activity; C:nucleus	EC:3.6.1.3; EC:3.6.1.15	BdB_contig_344176
B0081	P:GO:0006281; P:GO:0007131; F:GO:0000150; F:GO:0003677; F:GO:0005524; F:GO:0008094; C:GO:0005634	P:DNA repair; P:reciprocal meiotic recombination; F:recombinase activity; F:DNA binding; F:ATP binding; F:DNA-dependent ATPase activity; C:nucleus	EC:3.6.1.3; EC:3.6.1.15	BdB_contig_344176
B1077	P:GO:0006090; P:GO:0016310; F:GO:0005524; F:GO:0016301; F:GO:0050242	P:pyruvate metabolic process; P:phosphorylation; F:ATP binding; F:kinase activity; F:pyruvate, phosphate dikinase activity	EC:2.7.9.1	BdB_contig_20383
B2081	P:GO:0006470; F:GO:0004722; F:GO:0046872	P:protein dephosphorylation; F:protein serine/threonine phosphatase activity; F:metal ion binding	EC:3.1.3.16	Mad_contig_4982354
B3127	ND	ND	ND	XM_024070927
B5060	F:GO:0003677	F:DNA binding	ND	BdB_contig_32135
C0114	ND	ND	ND	Mad_contig_4969272
C1083	P:GO:0006508; F:GO:0004177; F:GO:0030145	P:proteolysis; F:aminopeptidase activity; F:manganese ion binding	EC:3.4.11	BdB_contig_2198
C1115	P:GO:0006508; F:GO:0004177; F:GO:0030145	P:proteolysis; F:aminopeptidase activity; F:manganese ion binding	EC:3.4.11	BdB_contig_2198
C2122	ND	ND	ND	XM_024065219
C3057	P:GO:0009451; C:GO:0043231	P:RNA modification; C:intracellular membrane-bounded organelle	ND	BdB_contig_73204
C4088	ND	ND	ND	BdB_contig_23188
C4092	ND	ND	ND	BdB_contig_23188
C5126	F:GO:0003723; C:GO:0005634; F:GO:0016853; C:GO:1990904	F:RNA binding; C:nucleus; F:isomerase activity; C:ribonucleoprotein complex		XM_024025215
C7034	ND	ND	ND	XM_024044673
C7040	ND	ND	ND	XM_024044673
C9098	C:GO:0005774	C:vacuolar membrane	ND	BdB_contig_9459
D3098	C:GO:0005840	C:ribosome	ND	BdB_contig_47152
D3104	C:GO:0005840	C:ribosome	ND	BdB_contig_47152
E0104	P:GO:0000027; F:GO:0005524; C:GO:0005634; F:GO:0016887	P:ribosomal large subunit assembly; F:ATP binding; C:nucleus; F:ATPase activity	EC:3.6.1.3; EC:3.6.1.15	XM_031113223
E1081	P:GO:0006139; P:GO:0032508; F:GO:0003677; F:GO:0003678; F:GO:0005524; C:GO:0005634	P:nucleobase-containing compound metabolic process; P:DNA duplex unwinding; F:DNA binding; F:DNA helicase activity; F:ATP binding; C:nucleus	EC:3.6.1.3; EC:3.6.4.12; EC:3.6.1.15	Mad_contig_9295
E1091	P:GO:0006139; P:GO:0032508; F:GO:0003677; F:GO:0003678; F:GO:0005524; C:GO:0005634	P:nucleobase-containing compound metabolic process; P:DNA duplex unwinding; F:DNA binding; F:DNA helicase activity; F:ATP binding; C:nucleus	EC:3.6.1.3; EC:3.6.4.12; EC:3.6.1.15	Mad_contig_9295
E2081	P:GO:0006979; P:GO:0042744; P:GO:0055114; P:GO:0098869; F:GO:0004601; F:GO:0020037; F:GO:0046872; C:GO:0005576; C:GO:0016021	P:response to oxidative stress; P:hydrogen peroxide catabolic process; P:oxidation-reduction process; P:cellular oxidant detoxification; F:peroxidase activity; F:heme binding; F:metal ion binding; C:extracellular region; C:integral component of membrane	EC:1.11.1.7	BdB_contig_168068
E2115	P:GO:0006979; P:GO:0042744; P:GO:0055114; P:GO:0098869; F:GO:0004601; F:GO:0020037; F:GO:0046872; C:GO:0005576; C:GO:0016021	P:response to oxidative stress; P:hydrogen peroxide catabolic process; P:oxidation-reduction process; P:cellular oxidant detoxification; F:peroxidase activity; F:heme binding; F:metal ion binding; C:extracellular region; C:integral component of membrane	EC:1.11.1.7	BdB_contig_168068
F0090	C:GO:0016021	C:integral component of membrane	ND	BdB_contig_78166
F0115	C:GO:0016021	C:integral component of membrane	ND	BdB_contig_78166
F0116	C:GO:0016021	C:integral component of membrane	ND	BdB_contig_78166
F1081	P:GO:0000188; P:GO:0035335; F:GO:0004725; F:GO:0008138; F:GO:0033549; C:GO:0005634	P:inactivation of MAPK activity; P:peptidyl-tyrosine dephosphorylation; F:protein tyrosine phosphatase activity; F:protein tyrosine/serine/threonine phosphatase activity; F:MAP kinase phosphatase activity; C:nucleus	EC:3.1.3.16; EC:3.1.3.48	BdB_contig_59988
F3045	P:GO:0006468; F:GO:0004672; F:GO:0005524; C:GO:0016021	P:protein phosphorylation; F:protein kinase activity; F:ATP binding; C:integral component of membrane	ND	BdB_contig_105211
F3081	P:GO:0006468; F:GO:0004672; F:GO:0005524; C:GO:0016021	P:protein phosphorylation; F:protein kinase activity; F:ATP binding; C:integral component of membrane	ND	BdB_contig_105211
G0115	ND	ND	ND	XM_024060281
G1038	P:GO:0006508; F:GO:0004252	P:proteolysis; F:serine-type endopeptidase activity	EC:3.4.21	BdB_contig_20564
G3081	P:GO:0043161; F:GO:0043130; C:GO:0016021	P:proteasome-mediated ubiquitin-dependent protein catabolic process; F:ubiquitin binding; C:integral component of membrane	ND	BdB_contig_6253
G3111	P:GO:0043161; F:GO:0043130; C:GO:0016021	P:proteasome-mediated ubiquitin-dependent protein catabolic process; F:ubiquitin binding; C:integral component of membrane	ND	BdB_contig_6253
G4023	ND	ND	ND	Mad_contig_4962484
G4120	ND	ND	ND	Mad_contig_4962484
G5075	ND	ND	ND	XM_031086265
G5083	ND	ND	ND	XM_031086265
G5135	ND	ND	ND	XM_031086265
H0106	P:GO:0006355; F:GO:0003677; F:GO:0003700; C:GO:0005634	P:regulation of transcription, DNA-templated; F:DNA binding; F:DNA-binding transcription factor activity; C:nucleus	ND	BdB_contig_11865
H2081	P:GO:0006606; F:GO:0008139; F:GO:0008536; F:GO:0061608; C:GO:0005634; C:GO:0005737	P:protein import into nucleus; F:nuclear localization sequence binding; F:Ran GTPase binding; F:nuclear import signal receptor activity; C:nucleus; C:cytoplasm	ND	BdB_contig_11365
H2132	P:GO:0006606; F:GO:0008139; F:GO:0008536; F:GO:0061608; C:GO:0005634; C:GO:0005737	P:protein import into nucleus; F:nuclear localization sequence binding; F:Ran GTPase binding; F:nuclear import signal receptor activity; C:nucleus; C:cytoplasm	ND	BdB_contig_11365
H4081	P:GO:0042776; F:GO:0005524; F:GO:0016887; F:GO:0046933; C:GO:0000275	P:mitochondrial ATP synthesis coupled proton transport; F:ATP binding; F:ATPase activity; F:proton-transporting ATP synthase activity, rotational mechanism; C:mitochondrial proton-transporting ATP synthase complex, catalytic core F(1)	EC:3.6.1.3; EC:3.6.1.15	BdB_contig_1478
I0081	P:GO:0006357; F:GO:0003712; C:GO:0016592; C:GO:0070847	P:regulation of transcription by RNA polymerase II; F:transcription coregulator activity; C:mediator complex; C:core mediator complex	ND	BdB_contig_35713
I2081	F:GO:0003677; C:GO:0005634	F:DNA binding; C:nucleus		XM_031069633
J0109	P:GO:0006468; F:GO:0004672; F:GO:0005524; F:GO:0046872	P:protein phosphorylation; F:protein kinase activity; F:ATP binding; F:metal ion binding	ND	BdB_contig_35898
J1105	F:GO:0046872	F:metal ion binding	ND	BdB_contig_42954
J1108	F:GO:0046872	F:metal ion binding	ND	BdB_contig_42954
J2081	F:GO:0008270; F:GO:0016874; C:GO:0005886; C:GO:0016021	F:zinc ion binding; F:ligase activity; C:plasma membrane; C:integral component of membrane	ND	BdB_contig_13323
K0044	P:GO:0006606	P:protein import into nucleus	ND	BdB_contig_7400
K0049	P:GO:0006606	P:protein import into nucleus	ND	BdB_contig_7400
K0081	P:GO:0006606	P:protein import into nucleus	ND	BdB_contig_7400
K1126	P:GO:0006397; F:GO:0003676	P:mRNA processing; F:nucleic acid binding	ND	BdB_contig_6695
K4081	P:GO:0006004; F:GO:0016757; C:GO:0005737; C:GO:0016021	P:fucose metabolic process; F:transferase activity, transferring glycosyl groups; C:cytoplasm; C:integral component of membrane	ND	BdB_contig_67709
L0115	P:GO:0055114; F:GO:0016491; F:GO:0046872	P:oxidation-reduction process; F:oxidoreductase activity; F:metal ion binding	ND	BdB_contig_72305
L1081	P:GO:0006468; F:GO:0004672; F:GO:0005524	P:protein phosphorylation; F:protein kinase activity; F:ATP binding	ND	Mad_contig_4983178
L1117	P:GO:0006468; F:GO:0004672; F:GO:0005524	P:protein phosphorylation; F:protein kinase activity; F:ATP binding	ND	Mad_contig_4983178
L2056	P:GO:0006281; C:GO:0042025	P:DNA repair; C:host cell nucleus	ND	BdB_contig_51854
L4081	P:GO:0046654; F:GO:0003934	P:tetrahydrofolate biosynthetic process; F:GTP cyclohydrolase I activity	EC:3.5.4.16	BdB_contig_65823
